# Supplementary material for: Insilico Functional Analysis of Genome-Wide Dataset From 17,000 Individuals Identifies Candidate Malaria Resistance Genes Enriched in Malaria Pathogenic Pathways
Source: Front Genet. 2021 Nov 18;12:676960. doi: 10.3389/fgene.2021.676960 (PMC8639191; doi:10.3389/fgene.2021.676960)
Supplement: Supplementary file 1 [file Table2.XLSX]

## Sheet: Sheet1
Column1	Column2	Column3	Column4	Column5	Column6	Column7	Column8	Column9	Column10	Column11	Column12	Column13	Column14	Column15	Column16	Column17	Column18	Column19	Column20
Supplementary Data 1. Genomic risk loci of Severe malaria resistance
chr, bp, p: chromosome, position and GWAS P-value of the top lead SNP (SNP with the minimum P-value) in the genomic locus.
nSNPs in LD: The total number of unique SNPs which are in LD with one of the independent lead SNPs merged into the corresponding genomic loci. This includes the SNPs that are not available in the input of GWAS summary statistics but are extracted from 1000G.
nGWAS SNPs in LD: This is the subset of #SNPs within LD which are avaialble in the inpiut GWAS summary statistics. They are filtered on P-value ≤ 0.05.
nInd. Sig. SNPs: The number of independent significant SNPs in the genomic locus.
Ind. Sig. SNPs: rsID of independent significant SNPs in the genomic locus.
nLead SNPs: The number of lead SNPs in the genomic locus.
Lead SNPs: rsID of lead SNPs in the genomic locus.
GenomicLocus	uniqID	rsID	chr	pos	p	start	end	nSNPs	nGWASSNPs	nIndSigSNPs	IndSigSNPs	nLeadSNPs	LeadSNPs
1	1:203652905:C:G	rs4951370	1	203652905	3.49e-08	203649423	203713887	76	64	1	rs4951370	1	rs4951370
2	3:160396863:C:T	rs116423146	3	160396863	1.64e-08	160362359	160397943	17	17	1	rs116423146	1	rs116423146
3	4:144587704:A:G	rs141274959	4	144587704	4.28e-10	143606326	145500856	674	105	12	rs141274959;rs184497846;rs111374053;rs2323342;rs201510180;rs78251788;rs149914432;rs181143788;rs111843057;rs373218729;rs149988318;rs34330779	6	rs141274959;rs2323342;rs181143788;rs111843057;rs373218729;rs149988318
4	9:129250119:A:G	rs57032711	9	129250119	1.31e-08	129250119	129264823	3	3	1	rs57032711	1	rs57032711
5	9:136132908:T:TC	rs8176719	9	136132908	1.16e-19	136128000	136148231	56	24	3	rs8176719;rs687621;rs8176751	1	rs8176719
6	11:5248232:A:T	rs334	11	5248232	1.31e-55	3542398	6540324	485	405	50	rs188923516;rs12286023;rs114980444;rs146607281;rs75265800;rs76444902;rs74052644;rs16908890;rs148559893;rs147273018;rs189023578;rs183055323;rs116780407;rs7119261;rs11036798;rs183322782;rs11037724;rs147525041;rs150299658;rs116554111;rs141046578;rs141872087;rs141862673;rs145429724;rs148547877;rs184415744;rs142527103;rs139248000;rs374510430;rs181023493;rs201250014;rs113850170;rs12295158;rs113892119;r…	8	rs188923516;rs141862673;rs201250014;rs75366027;rs7938610;rs4290259;rs334;rs148179286
