# Supplementary material for: Insilico Functional Analysis of Genome-Wide Dataset From 17,000 Individuals Identifies Candidate Malaria Resistance Genes Enriched in Malaria Pathogenic Pathways
Source: Front Genet. 2021 Nov 18;12:676960. doi: 10.3389/fgene.2021.676960 (PMC8639191; doi:10.3389/fgene.2021.676960)
Supplement: Supplementary file 2 [file Table3.XLSX]

## Sheet: Sheet1
Supplementary Data 2. Independent significant SNPs at r2>0.6 identified from severe malaria resistance GWAS
chr, pos, p: chromosome, position and GWAS P-value of the top lead SNP (SNP with the minimum P-value) in the genomic locus.
nGWAS SNPs in LD: This is the subset of #SNPs within LD which are avaialble in the input GWAS summary statistics. They are filtered on P-value ≤ 0.05.
Ind. Sig. SNPs: The number of independent significant SNPs in the genomic locus.
Column1	Column2	Column3	Column4	Column5	Column6	Column7	Column8
GenomicLocus	uniqID	rsID	chr	pos	p	nSNPs	nGWASSNPs
1	1:203652905:C:G	rs4951370	1	203652905	3.49e-08	76	64
2	3:160396863:C:T	rs116423146	3	160396863	1.64e-08	17	17
3	4:144501489:C:T	rs111374053	4	144501489	8.9e-10	141	8
3	4:144587704:A:G	rs141274959	4	144587704	4.28e-10	1	1
3	4:144653717:C:G	rs78251788	4	144653717	1.09e-08	16	2
3	4:144666678:A:C	rs149914432	4	144666678	7.79e-09	2	2
3	4:144747271:C:T	rs184497846	4	144747271	5.21e-10	53	34
3	4:144768545:A:G	rs2323342	4	144768545	1.36e-09	20	2
3	4:144778659:T:TA	rs201510180	4	144778659	2.29e-08	202	9
3	4:144783909:C:T	rs181143788	4	144783909	5.34e-09	171	24
3	4:144921625:G:T	rs111843057	4	144921625	1.68e-09	32	15
3	4:145064514:C:CTT	rs373218729	4	145064514	3.09e-09	1	1
3	4:145104286:C:T	rs149988318	4	145104286	1.48e-08	36	6
3	4:145124084:A:G	rs34330779	4	145124084	1.68e-08	1	1
4	9:129250119:A:G	rs57032711	9	129250119	1.31e-08	3	3
5	9:136131022:C:T	rs8176751	9	136131022	6.42e-10	19	17
5	9:136132908:T:TC	rs8176719	9	136132908	1.16e-19	1	1
5	9:136137065:A:G	rs687621	9	136137065	2.68e-09	36	6
6	11:3589834:C:T	rs76727905	11	3589834	1.02e-08	11	6
6	11:4528855:C:T	rs374510430	11	4528855	2.05e-10	7	3
6	11:4681473:G:T	rs188923516	11	4681473	1.19e-17	6	4
6	11:4716564:A:G	rs181023493	11	4716564	1.95e-12	9	6
6	11:4721821:C:T	rs12286023	11	4721821	2.39e-10	1	1
6	11:4831481:A:G	rs141862673	11	4831481	7.45e-13	72	70
6	11:4841199:A:G	rs145429724	11	4841199	6.33e-11	3	3
6	11:4856570:C:T	rs114980444	11	4856570	1.39e-15	7	7
6	11:4863120:A:G	rs146607281	11	4863120	3.11e-17	17	15
6	11:4871997:A:G	rs148547877	11	4871997	4.06e-09	10	9
6	11:4907203:C:T	rs75265800	11	4907203	2.39e-15	6	6
6	11:4916348:C:T	rs76444902	11	4916348	5.54e-10	9	7
6	11:4918226:A:G	rs184415744	11	4918226	1.44e-13	2	2
6	11:4953000:A:T	rs74052644	11	4953000	5.59e-10	4	4
6	11:5012800:A:G	rs142527103	11	5012800	2.71e-16	21	21
6	11:5057159:C:T	rs16908890	11	5057159	5.75e-09	28	28
6	11:5067053:C:G	rs139248000	11	5067053	6.35e-16	7	7
6	11:5094696:C:T	rs148559893	11	5094696	5.81e-14	20	18
6	11:5111447:A:G	rs147273018	11	5111447	2.86e-17	61	58
6	11:5118578:T:TA	rs201250014	11	5118578	2.45e-17	2	2
6	11:5150187:A:G	rs75366027	11	5150187	3.69e-09	8	8
6	11:5150751:A:G	rs7927066	11	5150751	1.08e-08	5	5
6	11:5168952:C:T	rs6578556	11	5168952	2.32e-08	3	3
6	11:5178410:G:T	rs189023578	11	5178410	2.75e-13	16	16
6	11:5184567:A:G	rs200657212	11	5184567	4.37e-10	1	1
6	11:5187079:A:G	rs7938610	11	5187079	8.8e-12	8	8
6	11:5187842:C:T	rs10837488	11	5187842	8.83e-09	3	3
6	11:5188027:G:T	rs183055323	11	5188027	1.79e-33	15	13
6	11:5190368:A:G	rs116780407	11	5190368	1.49e-11	28	28
6	11:5192015:C:G	rs73396897	11	5192015	2.62e-08	4	4
6	11:5236954:C:T	rs79681613	11	5236954	4.6e-09	9	9
6	11:5241282:C:G	rs4290259	11	5241282	6.79e-12	19	17
6	11:5243936:C:T	rs113850170	11	5243936	1.53e-12	2	2
6	11:5248232:A:T	rs334	11	5248232	1.31e-55	1	1
6	11:5249011:A:C	rs7119261	11	5249011	1.56e-08	1	1
6	11:5252794:A:G	rs12295158	11	5252794	1.02e-08	1	1
6	11:5273865:C:G	rs113892119	11	5273865	1.4e-22	6	3
6	11:5321510:C:CAGG	rs145843585	11	5321510	7.14e-13	10	10
6	11:5342001:A:G	rs11036798	11	5342001	1.13e-13	2	2
6	11:5407041:A:G	rs183322782	11	5407041	1.03e-29	29	14
6	11:5504744:AAAAAG:AAAAAGAAAAG	rs11037724	11	5504744	3.71e-13	36	1
6	11:5511525:A:G	rs147525041	11	5511525	1.03e-10	17	16
6	11:5523004:C:T	rs150299658	11	5523004	1.87e-12	2	1
6	11:5536537:A:C	rs393044	11	5536537	1.74e-08	7	7
6	11:5549043:C:T	rs116554111	11	5549043	1.06e-14	3	3
6	11:5622634:A:G	rs141046578	11	5622634	1.55e-11	2	1
6	11:5639076:T:TA	rs141872087	11	5639076	2.06e-16	12	2
6	11:5737256:C:T	rs186977392	11	5737256	2.87e-08	1	1
6	11:5808878:A:C	rs148179286	11	5808878	3.74e-12	8	4
6	11:5829334:A:G	rs28576676	11	5829334	8.6e-11	1	1
6	11:5938210:A:G	rs183089109	11	5938210	5.33e-10	7	7
