# Supplementary material for: Insilico Functional Analysis of Genome-Wide Dataset From 17,000 Individuals Identifies Candidate Malaria Resistance Genes Enriched in Malaria Pathogenic Pathways
Source: Front Genet. 2021 Nov 18;12:676960. doi: 10.3389/fgene.2021.676960 (PMC8639191; doi:10.3389/fgene.2021.676960)
Supplement: Supplementary file 6 [file Table4.XLSX]

## Sheet: Sheet1
Column1	Column2	Column3	Column4	Column5	Column6	Column7	Column8	Column9	Column10	Column11	Column12	Column13	Column14	Column15	Column16	Column17	Column18	Column19	Column20	Column21	Column22	Column23	Column24	Column25	Column26	Column27	Column28	Column29
Supplementary Data 3. Lead SNPs identified from independent significant SNPs of Severe malaria resistance								GWAS
Genomic locus: the index of genomic risk loci matched with S. Data 1
nInd. Sig. SNPs: The number of independent significant SNPs which are in LD with the corresponding lead SNPs at r2 >= 0.1.
Ind. Sig. SNPs: rsID of independent significant SNPs which are in LD with the corresponding lead SNPs at r2>=0.1.
GenomicLocus	uniqID	rsID	chr	pos	p	nIndSigSNPs	IndSigSNPs
1	1:203652905:C:G	rs4951370	1	203652905	3.49e-08	1	rs4951370
2	3:160396863:C:T	rs116423146	3	160396863	1.64e-08	1	rs116423146
3	4:144587704:A:G	rs141274959	4	144587704	4.28e-10	3	rs141274959;rs184497846;rs111374053
3	4:144768545:A:G	rs2323342	4	144768545	1.36e-09	6	rs2323342;rs201510180;rs111374053;rs78251788;rs149914432;rs184497846
3	4:144783909:C:T	rs181143788	4	144783909	5.34e-09	2	rs181143788;rs111374053
3	4:144921625:G:T	rs111843057	4	144921625	1.68e-09	2	rs111843057;rs184497846
3	4:145064514:C:CTT	rs373218729	4	145064514	3.09e-09	1	rs373218729
3	4:145104286:C:T	rs149988318	4	145104286	1.48e-08	3	rs149988318;rs34330779;rs111374053
4	9:129250119:A:G	rs57032711	9	129250119	1.31e-08	1	rs57032711
5	9:136132908:T:TC	rs8176719	9	136132908	1.16e-19	3	rs8176719;rs687621;rs8176751
6	11:3589834:C:T	rs76727905	11	3589834	1.02e-08	1	rs76727905
6	11:4681473:G:T	rs188923516	11	4681473	1.19e-17	22	rs188923516;rs12286023;rs114980444;rs146607281;rs75265800;rs76444902;rs74052644;rs16908890;rs148559893;rs147273018;rs189023578;rs183055323;rs116780407;rs7119261;rs11036798;rs183322782;rs11037724;rs147525041;rs150299658;rs116554111;rs141046578;rs141872087
6	11:4831481:A:G	rs141862673	11	4831481	7.45e-13	8	rs141862673;rs145429724;rs148547877;rs184415744;rs142527103;rs139248000;rs374510430;rs181023493
6	11:5118578:T:TA	rs201250014	11	5118578	2.45e-17	9	rs201250014;rs113850170;rs12295158;rs113892119;rs145843585;rs181023493;rs184415744;rs142527103;rs139248000
6	11:5150187:A:G	rs75366027	11	5150187	3.69e-09	15	rs75366027;rs7927066;rs189023578;rs183055323;rs116780407;rs73396897;rs11036798;rs183322782;rs12286023;rs146607281;rs76444902;rs74052644;rs16908890;rs148559893;rs147273018
6	11:5187079:A:G	rs7938610	11	5187079	8.8e-12	8	rs7938610;rs10837488;rs116780407;rs73396897;rs7927066;rs6578556;rs189023578;rs200657212
6	11:5241282:C:G	rs4290259	11	5241282	6.79e-12	4	rs4290259;rs113850170;rs183055323;rs79681613
6	11:5248232:A:T	rs334	11	5248232	1.31e-55	13	rs334;rs113892119;rs11036798;rs183322782;rs393044;rs12286023;rs146607281;rs75265800;rs76444902;rs148559893;rs147273018;rs189023578;rs183055323
6	11:5808878:A:C	rs148179286	11	5808878	3.74e-12	24	rs148179286;rs28576676;rs183089109;rs114980444;rs146607281;rs75265800;rs76444902;rs74052644;rs16908890;rs148559893;rs147273018;rs189023578;rs183055323;rs116780407;rs7119261;rs11036798;rs183322782;rs11037724;rs147525041;rs150299658;rs116554111;rs141046578;rs141872087;rs186977392
