# Supplementary material for: Insilico Functional Analysis of Genome-Wide Dataset From 17,000 Individuals Identifies Candidate Malaria Resistance Genes Enriched in Malaria Pathogenic Pathways
Source: Front Genet. 2021 Nov 18;12:676960. doi: 10.3389/fgene.2021.676960 (PMC8639191; doi:10.3389/fgene.2021.676960)
Supplement: Supplementary file 11 [file Table5.XLSX]

## Sheet: Sheet1
Column1	Column2	Column3	Column4	Column5	Column6	Column7	Column8	Column9	Column10	Column11	Column12	Column13	Column14	Column15	Column16	Column17	Column18	Column19	Column20	Column21	Column22	Column23	Column24
Supplementary Data 4. Prioirtized genes from severe malaria resistance GWAS by functional mapping
Genomic locus: The index of genomic risk loci matched with S. Data 1.
pLI: pLI score obtained from ExAC database. The probability of being loss-of-function intolerant.
ncRVIS: Non-coding residual variation intolerance score. The higher the score is, the more intolerant to non-coding variants the gene is.
posMapSNPs: The number of SNPs mapped to the gene by positional mapping.
posMapMaxCADD: The maximum CADD score of SNPs mapped to the gene by positional mapping.
eqtlMapSNPs: The number of unique SNPs mapped to the gene by eQTL mapping. Note that SNPs can have multiple eQTLs of the same gene in different tissue types but they are counted one time per gene.
eqtlMapminP: The minimum eQTL P-value of mapped SNPs to the gene.
eqtlMapminQ: The minimum eQTL Q-value (gene Q-value of GTEx eQTLs) of mapped SNPs to the gene.
eqtlMapts: The tissue types of eQTLs mapped to the gene.
eqtlDirection: The consensus (majority) direction of eQTLs. '+' for up-regulation and '-' for down-regulation.
ciMap: "Yes" if the gene is mapped by chroamatin interaction mapping, "No" otherwise
ciMapts: Tissue types of chromatin interactions
ciMapOnly: 1 if the gene is only mapped by chromatin interactions, 0 otherwise
minGWASp: The minimum GWAS P-value of mapped SNPs of the corresponding genes. 'NA' means there was no GWAS tagged SNPs in mapped SNPs.
ensg	symbol	entrezID	HUGO	chr	start	end	strand	type	pLI	ncRVIS	posMapSNPs	posMapMaxCADD	eqtlMapSNPs	eqtlMapminP	eqtlMapminQ	eqtlMapts	eqtlDirection	ciMap	ciMapts	minGwasP	IndSigSNPs	GenomicLocus
ENSG00000142657	PGD	5226	PGD	1	10458649	10480201	1	protein_coding	0.96866	-0.355214	0	0	3	4.62e-07	0.0040981	eQTLGen_trans_eQTLs	NA	No	NA	2.1e-08	rs687621	5
ENSG00000133063	CHIT1	1118	CHIT1	1	203181955	203242769	-1	protein_coding	1.39e-09	-0.115127	0	0	0	NA	NA	NA	NA	Yes	Mesendoderm	3.63e-08	rs4951370	1
ENSG00000159388	BTG2	7832	BTG2	1	203274619	203278730	1	protein_coding	0.0489785	0.173928	0	0	0	NA	NA	NA	NA	Yes	Mesendoderm	3.63e-08	rs4951370	1
ENSG00000122176	FMOD	2331	FMOD	1	203309756	203320617	-1	protein_coding	0.0495814	-0.364312	0	0	0	NA	NA	NA	NA	Yes	Mesendoderm:Trophoblast-like_Cell	3.63e-08	rs4951370	1
ENSG00000188783	PRELP	5549	PRELP	1	203444956	203460480	1	protein_coding	0.00373649	1.65193	0	0	0	NA	NA	NA	NA	Yes	Promoter_anchored_loops:Mesendoderm:Neural_Progenitor_Cell:Trophoblast-like_Cell	3.63e-08	rs4951370	1
ENSG00000058668	ATP2B4	493	ATP2B4	1	203595689	203713209	1	protein_coding	0.521756	-0.814157	6	19.13	52	1.15e-13	0	eQTLGen_cis_eQTLs	NA	Yes	Promoter_anchored_loops:Mesendoderm	3.49e-08	rs4951370	1
ENSG00000122188	LAX1	54900	LAX1	1	203734304	203745361	1	protein_coding	4.68e-07	-0.0873579	0	0	56	5.28e-32	0	eQTLGen_cis_eQTLs	NA	No	NA	3.49e-08	rs4951370	1
ENSG00000143850	PLEKHA6	22874	PLEKHA6	1	204187979	204346793	-1	protein_coding	0.981969	0.452694	0	0	0	NA	NA	NA	NA	Yes	Promoter_anchored_loops	7.13e-06	rs4951370	1
ENSG00000228474	OST4	100128731	OST4	2	27293340	27294641	-1	protein_coding	NA	NA	0	0	1	7.78e-06	0.0473627	eQTLGen_trans_eQTLs	NA	No	NA	4.95e-08	rs8176751	5
ENSG00000080345	RIF1	55183	RIF1	2	152266397	152364527	1	protein_coding	1	0.202127	0	0	2	5.41e-06	0.0350601	eQTLGen_trans_eQTLs	NA	No	NA	4.95e-08	rs8176751	5
ENSG00000213186	TRIM59	286827	TRIM59	3	160150233	160203561	-1	protein_coding	0.032111	1.28031	0	0	0	NA	NA	NA	NA	Yes	Trophoblast-like_Cell	2.05e-08	rs116423146	2
ENSG00000179674	ARL14	80117	ARL14	3	160394948	160396233	1	protein_coding	2.57e-06	0.969052	1	19.54	0	NA	NA	NA	NA	No	NA	6.34e-07	rs116423146	2
ENSG00000163590	PPM1L	151742	PPM1L	3	160473390	160796695	1	protein_coding	0.570549	-2.32725	0	0	0	NA	NA	NA	NA	Yes	Mesendoderm	2.05e-08	rs116423146	2
ENSG00000169255	B3GALNT1	8706	B3GALNT1	3	160801671	160823172	-1	protein_coding	0.248007	0.107083	0	0	0	NA	NA	NA	NA	Yes	Mesendoderm:Trophoblast-like_Cell	2.05e-08	rs116423146	2
ENSG00000169251	NMD3	51068	NMD3	3	160822484	160971320	1	protein_coding	4.42e-05	1.34475	0	0	0	NA	NA	NA	NA	Yes	Mesendoderm:Trophoblast-like_Cell	2.05e-08	rs116423146	2
ENSG00000196542	SPTSSB	165679	SPTSSB	3	161062580	161090668	-1	protein_coding	0.00589959	0.204354	0	0	0	NA	NA	NA	NA	Yes	Mesendoderm	2.05e-08	rs116423146	2
ENSG00000170153	RNF150	57484	RNF150	4	141780961	142134031	-1	protein_coding	0.0136898	NA	0	0	0	NA	NA	NA	NA	Yes	Mesendoderm	NA	rs111374053	3
ENSG00000109445	ZNF330	27309	ZNF330	4	142142041	142155851	1	protein_coding	0.838316	-0.318979	0	0	0	NA	NA	NA	NA	Yes	Mesendoderm	NA	rs111374053	3
ENSG00000109458	GAB1	2549	GAB1	4	144257915	144395721	1	protein_coding	0.686084	-0.898984	1	21.8	0	NA	NA	NA	NA	No	NA	NA	rs111374053	3
ENSG00000183090	FREM3	166752	FREM3	4	144498455	144621828	-1	protein_coding	NA	0.0140237	0	0	1	1.39e-08	2.53e-06	PsychENCODE_eQTLs	NA	No	NA	0.0015887	rs201510180	3
ENSG00000197465	GYPE	2996	GYPE	4	144792020	144826716	-1	protein_coding	0.0016391	0.218462	0	0	1	1.23e-20	0	eQTLGen_cis_eQTLs	NA	No	NA	1.68e-08	rs34330779	3
ENSG00000250361	GYPB	2994	GYPB	4	144917257	145061844	-1	protein_coding	0.442246	-0.283671	1	12.84	1	0.000211517	0.0160687	PsychENCODE_eQTLs	NA	No	NA	0.0015887	rs201510180	3
ENSG00000113758	DBN1	1627	DBN1	5	176883609	176901402	-1	protein_coding	0.962686	NA	0	0	1	4.64e-06	0.0308073	eQTLGen_trans_eQTLs	NA	No	NA	NA	rs687621	5
ENSG00000203813	HIST1H3H	8357	HIST1H3H	6	27777842	27778314	1	protein_coding	0.0249392	-0.177817	0	0	4	2.24e-06	0.0168717	eQTLGen_trans_eQTLs	NA	No	NA	4.35e-08	rs8176751	5
ENSG00000136193	SCRN1	9805	SCRN1	7	29959719	30029905	-1	protein_coding	0.0651886	0.222481	0	0	4	2.63e-09	7.32e-05	eQTLGen_trans_eQTLs	NA	No	NA	2.1e-08	rs687621	5
ENSG00000160271	RALGDS	5900	RALGDS	9	135973107	136039301	-1	protein_coding	0.296706	-0.211408	0	0	45	2.74e-07	0.000201065	eQTLGen_cis_eQTLs:BIOSQTL/BIOS_eQTL_geneLevel	NA	No	NA	6.42e-10	rs8176751;rs687621	5
ENSG00000148288	GBGT1	26301	GBGT1	9	136028340	136039332	-1	protein_coding	0.000100077	0.668451	0	0	32	1.04e-28	0	eQTLGen_cis_eQTLs:BIOSQTL/BIOS_eQTL_geneLevel	NA	No	NA	2.68e-09	rs687621	5
ENSG00000148296	SURF6	6838	SURF6	9	136197552	136203235	-1	protein_coding	8.12e-05	-0.437228	0	0	48	8.32e-16	0	eQTLGen_cis_eQTLs:BIOSQTL/BIOS_eQTL_geneLevel:GTEx/v8/Adipose_Visceral_Omentum:GTEx/v8/Whole_Blood:GTEx/v8/Artery_Tibial	NA	No	NA	6.42e-10	rs8176751;rs687621	5
ENSG00000148297	MED22	6837	MED22	9	136205160	136214986	-1	protein_coding	0.00632214	-0.130266	0	0	48	5.51e-22	0	eQTLGen_cis_eQTLs:BIOSQTL/BIOS_eQTL_geneLevel:GTEx/v8/Whole_Blood	NA	No	NA	6.42e-10	rs8176751;rs687621	5
ENSG00000148290	SURF1	6834	SURF1	9	136218610	136223552	-1	protein_coding	1.02e-13	NA	0	0	19	3.35e-16	0	PsychENCODE_eQTLs:eQTLGen_cis_eQTLs:BIOSQTL/BIOS_eQTL_geneLevel:CMC_SVA_cis:CMC_NoSVA_cis:GTEx/v8/Adipose_Visceral_Omentum	NA	No	NA	6.42e-10	rs8176751;rs687621	5
ENSG00000148291	SURF2	6835	SURF2	9	136223428	136228045	1	protein_coding	3.07e-07	NA	0	0	9	9.82e-07	0.00306185	eQTLGen_cis_eQTLs	NA	No	NA	3.99e-08	rs8176751	5
ENSG00000148248	SURF4	6836	SURF4	9	136228325	136242970	-1	protein_coding	0.686424	-0.490475	0	0	17	1.29e-09	1.31e-05	eQTLGen_cis_eQTLs	NA	No	NA	6.42e-10	rs8176751	5
ENSG00000148300	REXO4	57109	REXO4	9	136271186	136283164	-1	protein_coding	9.99e-06	1.53085	0	0	8	1.92e-05	0.000787104	PsychENCODE_eQTLs:CMC_SVA_cis:GTEx/v8/Brain_Nucleus_accumbens_basal_ganglia	NA	No	NA	3.99e-08	rs8176751	5
ENSG00000160323	ADAMTS13	11093	ADAMTS13	9	136279478	136324508	1	protein_coding	7.88e-11	-0.276084	0	0	38	4.21e-06	1e-09	BIOSQTL/BIOS_eQTL_geneLevel:CMC_SVA_cis:GTEx/v8/Brain_Cerebellum:GTEx/v8/Brain_Nucleus_accumbens_basal_ganglia	NA	No	NA	6.42e-10	rs8176751;rs687621	5
ENSG00000160326	SLC2A6	11182	SLC2A6	9	136336217	136344259	-1	protein_coding	0.000366664	-0.0332605	0	0	8	NA	0.049	CMC_NoSVA_cis	NA	No	NA	1.16e-19	rs8176719;rs687621	5
ENSG00000197859	ADAMTSL2	9719	ADAMTSL2	9	136397286	136440641	1	protein_coding	0.0710587	NA	0	0	17	1.3e-15	0	eQTLGen_cis_eQTLs	NA	No	NA	6.42e-10	rs8176751	5
ENSG00000132109	TRIM21	6737	TRIM21	11	4406127	4414926	-1	protein_coding	0.0930518	1.03426	0	0	0	NA	NA	NA	NA	Yes	Mesendoderm:Trophoblast-like_Cell	8.6e-11	rs28576676	6
ENSG00000167333	TRIM68	55128	TRIM68	11	4619902	4629489	-1	protein_coding	2.15e-11	2.42353	0	0	3	2.23e-05	3.77e-09	GTEx/v8/Brain_Cerebellum	NA	Yes	Mesendoderm:Neural_Progenitor_Cell:Trophoblast-like_Cell	8.6e-11	rs10837488;rs4290259:rs113892119:rs28576676	6
ENSG00000167346	MMP26	56547	MMP26	11	4726157	5013659	1	protein_coding	0.0221719	-0.154425	1	17.12	0	NA	NA	NA	NA	No	NA	3.82e-12	rs141862673;rs145429724	6
ENSG00000176925	OR51F2	119694	OR51F2	11	4842551	4843686	1	protein_coding	0.000112097	0.487374	1	17.12	0	NA	NA	NA	NA	Yes	Mesendoderm	3.82e-12	rs141862673;rs145429724;rs113892119:rs28576676	6
ENSG00000176798	OR51L1	119682	OR51L1	11	5020213	5021160	1	protein_coding	0.0155804	0.527666	0	0	0	NA	NA	NA	NA	Yes	Mesendoderm:Neural_Progenitor_Cell	8.6e-11	rs113892119:rs28576676	6
ENSG00000182070	OR52A1	23538	OR52A1	11	5172239	5207612	-1	protein_coding	0.00107002	0.694048	1	13.75	0	NA	NA	NA	NA	No	NA	0.0006578	rs116780407	6
ENSG00000244734	HBB	3043	HBB	11	5246694	5250625	-1	protein_coding	1.02e-08	0.121217	1	13.85	0	NA	NA	NA	NA	No	NA	1.31e-55	rs334	6
ENSG00000223609	HBD	3045	HBD	11	5253908	5256600	-1	protein_coding	0.000155108	0.569791	1	13.85	21	1.86e-55	0	BIOSQTL/BIOS_eQTL_geneLevel	NA	Yes	Mesendoderm	1.31e-55	rs334;rs4290259;rs79681613;rs113892119:rs28576676	6
ENSG00000213934	HBG1	3047	HBG1	11	5269313	5271122	-1	protein_coding	0.0297795	1.59452	0	0	1	5.66e-06	0.0161559	eQTLGen_cis_eQTLs	NA	No	NA	0.00011774	rs7927066	6
ENSG00000196565	HBG2	3048	HBG2	11	5274420	5667019	-1	protein_coding	0.241304	2.83329	2	14.6	3	9.21e-07	0.00291738	eQTLGen_cis_eQTLs	NA	No	NA	7.28e-24	rs145843585;rs183322782;rs148179286;rs7927066;rs11037724	6
ENSG00000213931	HBE1	3046	HBE1	11	5289582	5526847	-1	protein_coding	0.0108144	0.00655309	1	14.6	0	NA	NA	NA	NA	No	NA	5.37e-07	rs145843585	6
ENSG00000184881	OR51B2	79345	OR51B2	11	5344541	5345582	-1	protein_coding	0.00735519	0.684891	1	14.6	0	NA	NA	NA	NA	No	NA	5.37e-07	rs145843585	6
ENSG00000175518	UBQLNL	143630	UBQLNL	11	5535623	5537935	-1	protein_coding	3.53e-09	-0.244202	0	0	2	4.03e-18	0	eQTLGen_cis_eQTLs	NA	No	NA	NA	rs11037724	6
ENSG00000121236	TRIM6	117854	TRIM6	11	5617339	5634188	1	protein_coding	3.79e-10	0.820943	0	0	0	NA	NA	NA	NA	Yes	Mesendoderm:Neural_Progenitor_Cell:Trophoblast-like_Cell	8.6e-11	rs28576676	6
ENSG00000258588	TRIM6-TRIM34	445372	TRIM6-TRIM34	11	5617955	5665628	1	protein_coding	2.31e-11	0.222884	1	13.2	0	NA	NA	NA	NA	Yes	Mesendoderm:Neural_Progenitor_Cell:Trophoblast-like_Cell	7.28e-24	rs183322782;rs148179286;rs28576676	6
ENSG00000258659	TRIM34	53840	TRIM34	11	5640994	5665628	1	protein_coding	0.00020889	0.321538	1	13.2	0	NA	NA	NA	NA	No	NA	7.28e-24	rs183322782;rs148179286	6
ENSG00000132274	TRIM22	10346	TRIM22	11	5710919	5758319	1	protein_coding	3.16e-12	1.62647	0	0	0	NA	NA	NA	NA	Yes	Mesendoderm:Trophoblast-like_Cell	8.6e-11	rs28576676	6
ENSG00000110148	CCKBR	887	CCKBR	11	6280966	6293357	1	protein_coding	9.67e-05	NA	0	0	0	NA	NA	NA	NA	Yes	Mesendoderm:Trophoblast-like_Cell	8.6e-11	rs113892119:rs28576676	6
ENSG00000170955	PRKCDBP	112464	PRKCDBP	11	6340176	6341877	-1	protein_coding	4.93e-05	0.00156188	0	0	0	NA	NA	NA	NA	Yes	Mesendoderm	8.6e-11	rs28576676	6
ENSG00000108960	MMD	23531	MMD	17	53469974	53499353	-1	protein_coding	0.0136447	0.26329	0	0	4	4.04e-07	0.0035644	eQTLGen_trans_eQTLs	NA	No	NA	4.35e-08	rs8176751	5
ENSG00000196628	TCF4	6925	TCF4	18	52889562	53332018	-1	protein_coding	0.999867	0.443466	0	0	1	3.58e-06	0.0252181	eQTLGen_trans_eQTLs	NA	No	NA	NA	rs687621	5
