# Supplementary material for: Insilico Functional Analysis of Genome-Wide Dataset From 17,000 Individuals Identifies Candidate Malaria Resistance Genes Enriched in Malaria Pathogenic Pathways
Source: Front Genet. 2021 Nov 18;12:676960. doi: 10.3389/fgene.2021.676960 (PMC8639191; doi:10.3389/fgene.2021.676960)
Supplement: Supplementary file 12 [file Table7.XLSX]

## Sheet: Sheet1
Supplelementary Data 6. Severe malaria resistance candidate genes that contain higher proportion of pathogenic SNPs in three malaria endemic populations (Gambia,Kenya and Malawi) compared to the global populations
Gene	Chromosome	Cyto-band	start	end	Biotype	Khoe.San	Niger.Congo_Bantu_South	Niger_Congo_West	Niger_Congo_Bantu	African.American	African.Caribbean	Latin_American	Afro.Asiatic	Afro.Asiatic_Cushitic	Afro.Asiatic_Omotic	Afro.Asiatic_Semitic	European_North	European_center	European_South	European_USA	USA_Indian	UK_Indian	East_Asian	South_Asian	Gambia	Malawi	Kenya	Column1	Column2
DBN1	5	q35.3	177456608	177474401	protein_coding	3.534	6.36	9.894	10.954	7.42	6.714	8.481	7.067	2.827	3.18	2.827	3.18	2.12	2.827	2.12	2.12	3.534	5.3	3.18	33.333	33.333	33.333
MMD	17	q22	55392622	55421924	protein_coding	0.993	1.241	1.241	1.737	1.241	1.241	1.737	1.241	1.241	0.744	0.744	0.496	0.496	0.744	0.496	0.496	0.744	0.744	0.496	14.286	14.286	14.286
OR51B2	11	p15.4	5323359	5324297	protein_coding	4.673	5.607	8.411	11.215	7.477	9.346	11.215	10.28	6.542	5.607	1.869	1.869	2.804	1.869	3.738	4.673	3.738	4.673	3.738	28.571	28.571	28.571
OR51B4	11	p15.4	5301014	5301946	protein_coding	5.682	12.5	18.182	21.591	11.364	13.636	15.909	12.5	9.091	5.682	3.409	3.409	2.273	6.818	3.409	2.273	2.273	9.091	3.409	100	100	100
OR51B6	11	p15.4	5351508	5352446	protein_coding	50	52.632	57.895	65.789	55.263	50	57.895	50	47.368	42.105	44.737	47.368	47.368	52.632	50	44.737	42.105	50	47.368	85.714	85.714	85.714
OR51E2	11	p15.4	4680171	4697854	protein_coding	3.058	2.141	3.364	5.81	3.67	3.67	5.505	3.67	2.752	2.446	2.141	3.058	3.058	3.67	2.752	2.141	2.141	4.587	2.446	27.273	27.273	27.273
OR51L1	11	p15.4	4994851	5005536	protein_coding	12.308	16.923	15.385	26.154	20	20	16.923	16.923	13.846	7.692	9.231	10.769	9.231	15.385	10.769	9.231	10.769	13.846	10.769	75	75	75
OR52K2	11	p15.4	4449295	4450361	protein_coding	9.302	9.302	10.853	15.504	10.853	10.853	15.504	11.628	5.426	6.977	5.426	4.651	4.651	6.977	4.651	4.651	5.426	5.426	6.202	100	100	100
OR56A1	11	p15.4	6019336	6034338	protein_coding	1.515	3.03	9.091	21.212	3.03	6.061	7.576	16.667	7.576	12.121	6.061	4.545	4.545	6.061	4.545	4.545	6.061	15.152	4.545	50	50	50
RBCK1	20	p13	407498	432139	protein_coding	2.73	3.97	4.715	6.7	3.226	4.715	4.963	3.474	1.985	1.737	1.985	1.241	1.737	2.978	1.737	1.737	2.233	4.218	2.481	16.667	16.667	16.667
RIF1	2	q23.3	151409883	151508013	protein_coding	2.294	4.493	4.589	6.597	3.059	3.633	4.685	2.294	1.816	1.147	1.338	1.721	1.243	3.92	1.721	1.338	1.625	4.398	2.294	25	25	25
TRIM21	11	p15.4	4384897	4393702	protein_coding	4.255	5.319	4.255	8.865	4.965	4.61	6.383	4.61	2.837	2.837	2.482	2.837	3.191	3.546	3.901	2.837	3.546	4.255	3.901	25	25	25
TRIM22	11	p15.4	5689697	5737089	protein_coding	3.052	4.225	4.695	7.512	4.93	5.164	6.338	3.756	2.582	2.582	2.113	2.817	2.817	5.399	2.817	2.582	2.817	3.286	2.582	23.077	23.077	23.077
TRIM34	11	p15.4	5619764	5644398	protein_coding	1.887	2.695	3.235	5.391	3.235	2.695	4.582	2.965	2.156	1.617	1.078	1.348	1.617	2.965	2.156	2.156	2.426	2.156	2.426	13.333	13.333	13.333
TRIM6-TRIM34	11	p15.4	5596109	5612958	protein_coding	1.527	2.29	2.799	4.835	2.799	2.29	3.817	2.545	1.781	1.272	1.018	1.272	1.527	2.545	2.036	2.036	2.29	1.527	2.29	11.765	11.765	11.765
TRIM68	11	p15.4	5596725	5644398	protein_coding	2.791	3.721	4.651	8.837	4.186	3.721	3.256	4.186	3.721	2.326	1.86	1.86	2.326	2.791	2.791	1.395	1.86	3.721	2.791	16.667	16.667	16.667
UBQLNL	11	p15.4	5514393	5518431	protein_coding	11.957	13.043	17.391	21.739	15.217	13.043	18.478	14.13	14.13	11.957	9.783	9.783	9.783	15.217	10.87	10.87	11.957	20.652	7.609	80	80	80
VSTM1	19	q13.42	54040825	54063953	protein_coding	3.941	3.448	4.68	6.404	3.695	4.68	3.695	4.68	3.695	2.217	2.956	3.202	3.448	3.448	3.448	2.709	3.202	3.941	2.956	22.222	22.222	22.222

## Sheet: Sheet3
start_position	end_position	chromosome_name	external_gene_name	band			gene_biotype
177456608	177474401	5	DBN1	q35.3	177456608	177474401	protein_coding
55392622	55421924	17	MMD	q22	55392622	55421924	protein_coding
5323359	5324297	11	OR51B2	p15.4	5323359	5324297	protein_coding
5301014	5301946	11	OR51B4	p15.4	5301014	5301946	protein_coding
5351508	5352446	11	OR51B6	p15.4	5351508	5352446	protein_coding
4680171	4697854	11	OR51E2	p15.4	4680171	4697854	protein_coding
4994851	5005536	11	OR51L1	p15.4	4994851	5005536	protein_coding
4449295	4450361	11	OR52K2	p15.4	4449295	4450361	protein_coding
6019336	6034338	11	OR56A1	p15.4	6019336	6034338	protein_coding
407498	432139	20	RBCK1	p13	407498	432139	protein_coding
151409883	151508013	2	RIF1	q23.3	151409883	151508013	protein_coding
4384897	4393702	11	TRIM21	p15.4	4384897	4393702	protein_coding
5689697	5737089	11	TRIM22	p15.4	5689697	5737089	protein_coding
5619764	5644398	11	TRIM34	p15.4	5619764	5644398	protein_coding
5596109	5612958	11	TRIM6	p15.4	5596109	5612958	protein_coding
5596725	5644398	11	TRIM6-TRIM34	p15.4	5596725	5644398	protein_coding
5514393	5518431	11	UBQLNL	p15.4	5514393	5518431	protein_coding
54040825	54063953	19	VSTM1	q13.42	54040825	54063953	protein_coding
