# Supplementary material for: Insilico Functional Analysis of Genome-Wide Dataset From 17,000 Individuals Identifies Candidate Malaria Resistance Genes Enriched in Malaria Pathogenic Pathways
Source: Front Genet. 2021 Nov 18;12:676960. doi: 10.3389/fgene.2021.676960 (PMC8639191; doi:10.3389/fgene.2021.676960)
Supplement: Supplementary file 13 [file Table8.XLSX]

## Sheet: Sheet1
Supplemantary data7.Proportion of pathogenic SNPs in candidate malaria resistance genes in three endemic countries (Kenya, Malawi and Gambia) compared to the global populations as identified by ANNOVAR Tool
Gene	Khoe.San	Niger.Congo_Bantu_South	Niger_Congo_West	Niger_Congo_Bantu	African.American	African.Caribbean	Latin_American	Afro.Asiatic	Afro.Asiatic_Cushitic	Afro.Asiatic_Omotic	Afro.Asiatic_Semitic	European_North	European_center	European_South	European_USA	USA_Indian	UK_Indian	East_Asian	South_Asian	Gambia	Malawi	Kenya
LOC105376161	0	0	0	0	0	0	0	0	0	0	0	0	0	0	0	0	0	0	0	0	0	0
PGAP2	0.737	2.211	2.948	4.423	2.211	2.703	1.474	2.457	1.474	1.474	0.983	0.737	0.737	1.229	0.983	0.491	0.491	2.211	0.983	12.5	12.5	12.5
FHIT	0.029	0.054	0.062	0.1	0.05	0.054	0.05	0.046	0.025	0.033	0.037	0.021	0.037	0.029	0.021	0.021	0.021	0.025	0.021	0.199	0.199	0.199
OR52B4	3.947	5.263	13.158	15.789	5.263	6.579	9.211	5.263	3.947	2.632	1.316	3.947	2.632	3.947	2.632	2.632	3.947	5.263	3.947	0	0	0
HBD	4.587	6.422	7.339	13.761	4.587	5.505	3.67	7.339	4.587	2.752	5.505	1.835	3.67	2.752	0.917	1.835	1.835	1.835	0.917	0	0	0
PRKAG2	0.452	0.508	0.603	0.979	0.565	0.603	0.715	0.621	0.358	0.377	0.282	0.32	0.32	0.395	0.377	0.264	0.301	0.471	0.377	0	0	0
HBB	0	2.174	3.623	4.348	2.899	2.899	4.348	1.449	0.725	1.449	0	0.725	1.449	1.449	0.725	1.449	2.174	4.348	2.174	0	0	0
REXO4	3.053	5.344	4.962	9.924	4.198	4.962	5.725	4.58	4.198	3.435	4.198	3.817	3.435	4.962	2.672	4.198	3.435	5.725	3.053	0	0	0
OR51B5	0.924	1.079	1.233	1.464	1.156	1.194	1.271	1.002	0.924	0.809	0.809	0.693	0.655	0.886	0.732	0.847	0.809	0.77	0.886	5.263	5.263	5.263
OR51B4	5.682	12.5	18.182	21.591	11.364	13.636	15.909	12.5	9.091	5.682	3.409	3.409	2.273	6.818	3.409	2.273	2.273	9.091	3.409	100	100	100
DAB1	0.037	0.037	0.05	0.081	0.037	0.05	0.069	0.056	0.037	0.019	0.037	0.019	0.012	0.05	0.012	0.012	0.006	0.037	0.012	0	0	0
OR51B6	50	52.632	57.895	65.789	55.263	50	57.895	50	47.368	42.105	44.737	47.368	47.368	52.632	50	44.737	42.105	50	47.368	85.714	85.714	85.714
OR51B2	4.673	5.607	8.411	11.215	7.477	9.346	11.215	10.28	6.542	5.607	1.869	1.869	2.804	1.869	3.738	4.673	3.738	4.673	3.738	28.571	28.571	28.571
KIR3DX1	3.86	4.561	5.614	9.825	3.509	5.263	5.614	4.912	2.456	2.105	1.404	2.807	2.807	3.86	2.807	1.754	3.509	2.456	3.86	0	0	0
NALCN	0.695	0.792	0.869	1.178	0.637	0.811	1.062	0.772	0.444	0.463	0.367	0.521	0.541	0.792	0.657	0.502	0.56	0.579	0.753	3.053	3.817	3.053
CACNA1A	1.015	1.04	1.243	2.055	1.193	1.319	1.725	1.269	0.913	0.66	0.609	0.685	0.533	1.116	0.837	0.66	0.736	1.04	0.609	8.571	7.143	8.571
RYR3	0.821	1.156	1.422	2.29	1.307	1.295	1.758	1.284	0.844	0.74	0.717	0.752	0.752	1.156	0.833	0.729	0.752	1.272	0.925	2.655	2.655	2.655
RYR2	0.726	0.779	0.868	1.328	0.691	0.806	1.071	0.85	0.558	0.54	0.434	0.443	0.487	0.664	0.522	0.416	0.558	0.646	0.531	2.479	2.479	2.893
THRB	0.122	0.081	0.061	0.142	0.061	0.081	0.122	0.142	0.061	0.02	0.02	0.081	0.081	0.122	0.122	0.061	0.101	0.142	0.101	0	0	0
COL27A1	3.277	4.175	4.838	6.75	3.863	4.175	4.409	4.37	3.316	2.653	2.497	1.912	1.99	2.692	2.341	2.224	2.185	3.941	2.419	14.286	14.286	14.286
RORA	0.025	0.05	0.111	0.161	0.062	0.099	0.136	0.111	0.05	0.05	0.074	0.062	0.037	0.074	0.05	0.037	0.062	0.087	0.05	0	0	0
ATP2B4	1.078	1.498	1.618	2.876	1.618	1.678	2.037	1.678	0.839	0.779	0.659	0.539	0.539	1.198	0.719	0.719	0.779	1.618	1.078	8.824	8.824	8.824
DLGAP1	0.088	0.12	0.136	0.184	0.128	0.096	0.144	0.112	0.064	0.064	0.064	0.096	0.096	0.112	0.088	0.096	0.104	0.136	0.128	0	0	0
MAGI2	0.075	0.1	0.1	0.164	0.1	0.095	0.129	0.1	0.055	0.05	0.05	0.06	0.07	0.105	0.08	0.055	0.075	0.105	0.065	0.255	0	0.255
FMOD	1.06	2.473	3.534	6.36	2.12	1.767	3.18	2.473	1.06	0.707	0	0.707	1.413	0.707	1.413	0.353	0.353	4.594	0.707	0	0	0
TSPAN11	0.772	0.561	1.053	1.754	0.702	0.842	0.912	0.842	0.491	0.281	0.211	0.421	0.421	0.702	0.351	0.421	0.421	1.053	0.491	2.632	2.632	0
OR51T1	6.944	9.722	8.333	13.889	8.333	12.5	12.5	9.722	5.556	2.778	2.778	1.389	5.556	6.944	1.389	4.167	5.556	4.167	5.556	0	0	0
VRK1	0.529	0.441	0.793	1.145	0.441	0.529	0.969	0.529	0.352	0.264	0.441	0.264	0.352	0.617	0.352	0.441	0.617	0.352	0.529	16.667	16.667	16.667
PSORS1C3	0	0	0	0	0	0	0	0	0	0	0	0	0	0	0	0	0	0	0	0	0	0
TRIM21	4.255	5.319	4.255	8.865	4.965	4.61	6.383	4.61	2.837	2.837	2.482	2.837	3.191	3.546	3.901	2.837	3.546	4.255	3.901	25	25	25
TRIM22	3.052	4.225	4.695	7.512	4.93	5.164	6.338	3.756	2.582	2.582	2.113	2.817	2.817	5.399	2.817	2.582	2.817	3.286	2.582	23.077	23.077	23.077
LPP	0.111	0.131	0.162	0.273	0.152	0.202	0.263	0.202	0.101	0.121	0.081	0.101	0.071	0.172	0.121	0.091	0.131	0.162	0.152	1.13	1.13	1.13
MTUS2	0.159	0.309	0.319	0.568	0.339	0.418	0.438	0.319	0.199	0.11	0.12	0.159	0.149	0.299	0.219	0.139	0.129	0.199	0.169	0.546	0.546	0.546
NMT2	1.012	1.445	1.734	2.457	1.301	1.879	2.312	2.168	1.734	1.012	1.156	1.012	1.156	1.879	0.578	0.289	0.578	1.59	2.023	0	0	0
ABLIM2	0.543	0.629	0.972	1.286	0.657	0.657	0.772	0.6	0.429	0.343	0.314	0.257	0.343	0.572	0.429	0.486	0.457	0.714	0.543	2.174	2.174	2.174
GYPB	4.155	5.817	5.54	8.31	4.432	4.709	4.432	4.432	3.601	3.601	3.324	1.108	1.385	1.385	0.831	0.831	0.554	1.939	1.385	0	0	0
PCSK5	0.783	1.004	1.108	1.285	0.857	0.99	1.122	1.049	0.576	0.591	0.576	0.635	0.679	0.798	0.709	0.606	0.665	0.768	0.694	3.96	3.96	3.465
GYPE	0.896	1.194	1.194	1.194	1.493	0.896	1.194	0.896	0.597	0.896	0.896	0.597	0.597	0.896	0.896	0.597	0.597	1.194	0.597	0	0	0
LAX1	3.719	6.198	7.025	10.744	5.372	6.612	7.025	5.785	3.719	2.893	3.306	2.893	3.306	3.719	3.306	2.479	2.479	5.785	3.719	50	50	50
KCNIP4	0.023	0.034	0.056	0.056	0.039	0.051	0.051	0.028	0.028	0.023	0.028	0.023	0.028	0.028	0.023	0.034	0.034	0.051	0.028	0.833	0.833	0.833
LOC105371381	0	0	0	0	0	0	0	0	0	0	0	0	0	0	0	0	0	0	0	0	0	0
CCKBR	2.917	2.5	3.333	5.833	3.75	4.583	4.167	3.333	1.667	2.5	1.667	2.083	3.333	3.75	2.083	2.917	3.333	4.583	2.917	12.5	12.5	12.5
SLC2A6	8.861	9.494	12.025	22.785	11.392	12.658	16.456	10.759	7.595	5.063	6.329	6.962	6.962	7.595	7.595	5.063	8.228	14.557	8.228	0	0	0
SCARB1	0.95	1.17	1.681	2.485	1.535	1.096	1.827	1.681	1.023	0.804	0.804	0.512	0.585	0.95	0.439	0.95	1.023	1.096	1.243	0	0	0
OR52K2	9.302	9.302	10.853	15.504	10.853	10.853	15.504	11.628	5.426	6.977	5.426	4.651	4.651	6.977	4.651	4.651	5.426	5.426	6.202	100	100	100
HBG2	0	0	0	0	0	0	0	0	0	0	0	0	0	0	0	0	0	0	0	0	0	0
HBG1	0	0	0	0	0	0	1.724	0	0	0	0	1.724	1.724	1.724	1.724	0	1.724	0	1.724	0	0	0
NKAIN2	0.044	0.051	0.088	0.103	0.066	0.066	0.081	0.073	0.051	0.051	0.044	0.037	0.029	0.044	0.059	0.037	0.051	0.029	0.044	0	0	0
FREM3	1.786	2.249	2.513	3.175	2.579	2.381	2.646	2.447	1.984	1.587	1.124	1.124	0.794	1.455	0.794	0.86	0.992	1.653	0.992	0	0	0
PLEKHA6	0.727	0.727	0.969	1.986	0.727	1.017	1.841	0.921	0.436	0.533	0.533	0.533	0.484	1.114	0.872	0.533	0.824	1.405	1.114	2.041	2.041	2.041
RUNX1	0.341	0.375	0.409	0.477	0.409	0.409	0.341	0.409	0.341	0.273	0.307	0.034	0.171	0.239	0.171	0.102	0.171	0.341	0.171	0	0	0
UBC	7.576	7.576	9.091	9.091	7.576	10.606	6.061	7.576	3.03	3.03	1.515	3.03	3.03	6.061	3.03	4.545	7.576	9.091	7.576	0	0	0
ARHGAP18	0.557	0.724	1.003	1.393	0.947	0.947	0.947	0.947	0.724	0.39	0.613	0.501	0.557	0.613	0.501	0.557	0.501	0.724	0.613	0	0	0
TCF4	0.233	0.285	0.543	0.724	0.31	0.414	0.491	0.491	0.285	0.207	0.181	0.285	0.233	0.414	0.31	0.207	0.155	0.388	0.207	1.961	1.961	1.961
HLA-B	14.612	15.068	13.699	19.178	15.068	14.612	16.895	18.265	15.525	14.612	12.785	14.612	15.068	16.438	15.068	13.699	12.785	16.895	13.699	0	0	0
EVC	2.173	2.072	2.628	4.144	1.971	2.729	3.082	2.476	1.718	1.364	1.465	1.112	1.415	1.971	1.566	1.011	1.213	2.173	1.617	6.522	6.522	8.696
LOC653786	0	0	0	0	0	0	0	0	0	0	0	0	0	0	0	0	0	0	0	0	0	0
NDNF	1.774	1.996	2.882	3.991	2.439	2.661	1.552	1.996	1.996	1.552	1.774	0.443	0.887	1.774	0.443	1.552	1.552	1.774	1.774	0	0	0
GAB1	0.127	0.38	0.569	0.822	0.506	0.316	0.696	0.316	0.19	0.127	0.127	0.127	0.443	0.316	0.38	0.253	0.443	0.569	0.506	0	0	0
CNTN4	0.134	0.121	0.185	0.287	0.147	0.166	0.191	0.147	0.108	0.089	0.07	0.083	0.108	0.115	0.089	0.077	0.089	0.16	0.102	0.306	0.306	0.306
DBN1	3.534	6.36	9.894	10.954	7.42	6.714	8.481	7.067	2.827	3.18	2.827	3.18	2.12	2.827	2.12	2.12	3.534	5.3	3.18	33.333	33.333	33.333
CTIF	0.44	0.595	0.465	1.034	0.491	0.672	0.853	0.724	0.388	0.336	0.336	0.388	0.259	0.646	0.414	0.284	0.44	0.44	0.414	0	0	0
TMEM132D	0.111	0.074	0.089	0.251	0.096	0.081	0.229	0.126	0.052	0.074	0.044	0.126	0.148	0.163	0.118	0.111	0.111	0.199	0.103	0	0	0
FZD10	3.571	5.357	5.357	17.857	10.714	7.143	10.714	12.5	5.357	5.357	5.357	3.571	7.143	7.143	7.143	7.143	5.357	5.357	7.143	0	0	0
TMEM132C	0.243	0.325	0.379	0.568	0.298	0.298	0.406	0.338	0.298	0.257	0.203	0.257	0.27	0.325	0.257	0.216	0.27	0.27	0.27	2.516	1.887	1.887
SPTSSB	0	0.227	0.227	0.455	0.227	0	0.455	0.455	0.455	0	0	0	0.227	0.227	0.227	0.227	0	0.455	0.227	0	0	0
ADAMTSL2	1.802	2.703	3.604	5.631	1.577	2.252	2.928	2.477	1.577	1.351	1.577	1.802	1.802	2.703	2.027	1.126	1.802	2.477	1.351	0	0	0
RPL7A	16	21.333	22.667	30.667	22.667	26.667	26.667	24	14.667	13.333	14.667	12	17.333	24	14.667	12	8	9.333	9.333	0	0	0
NMD3	2.169	2.651	1.928	3.614	2.41	2.41	3.133	3.133	2.169	1.205	1.687	2.651	1.687	3.133	1.446	1.446	1.687	3.133	2.169	0	0	0
PPM1L	0.05	0.05	0.124	0.273	0.074	0.099	0.174	0.099	0.025	0.025	0	0.05	0.124	0.05	0.124	0	0.074	0.124	0.074	0	0	0
TRIM6-TRIM34	1.527	2.29	2.799	4.835	2.799	2.29	3.817	2.545	1.781	1.272	1.018	1.272	1.527	2.545	2.036	2.036	2.29	1.527	2.29	11.765	11.765	11.765
TIAM2	1.231	1.282	1.436	2.462	1.59	1.077	1.282	1.282	0.718	0.615	0.462	0.462	0.41	0.667	0.41	0.256	0.41	1.179	0.769	0	0	0
TBC1D20	1.33	2.394	2.394	3.989	2.394	1.596	3.457	2.128	1.33	1.33	1.064	1.862	1.862	1.596	1.596	1.33	1.596	2.66	1.596	0	0	0
PRKG1	0.07	0.108	0.108	0.183	0.075	0.102	0.119	0.07	0.07	0.049	0.038	0.049	0.059	0.065	0.049	0.049	0.054	0.102	0.07	0.277	0.277	0.277
LINC00520	0	0	0	0	0	0	0	0	0	0	0	0	0	0	0	0	0	0	0	0	0	0
SURF1	6.383	11.702	13.83	19.149	11.702	11.702	11.702	7.447	8.511	6.383	7.447	4.255	4.255	11.702	8.511	6.383	4.255	7.447	6.383	0	0	0
OPCML	0.034	0.034	0.051	0.09	0.034	0.051	0.062	0.057	0.017	0.017	0.017	0.017	0.011	0.023	0.011	0.023	0.011	0.023	0.023	0	0	0
SURF2	9.009	10.811	10.811	18.919	9.91	10.811	15.315	8.108	6.306	6.306	6.306	7.207	7.207	10.811	9.91	7.207	6.306	9.009	6.306	0	0	0
SURF4	1.667	2.5	3.75	4.583	2.5	2.083	3.333	3.333	2.5	2.083	2.5	1.667	1.25	1.667	2.5	1.25	1.25	2.5	1.25	0	0	0
KCNIP1	0.226	0.249	0.294	0.384	0.271	0.294	0.362	0.294	0.226	0.226	0.136	0.158	0.203	0.203	0.158	0.226	0.271	0.271	0.249	1.053	1.053	1.053
SURF6	5.714	9.286	10	16.429	9.286	9.286	10.714	7.857	6.429	5.714	6.429	3.571	5	8.571	5	2.143	4.286	9.286	4.286	0	0	0
PTPRN2	0.298	0.316	0.417	0.561	0.298	0.406	0.441	0.429	0.292	0.239	0.239	0.179	0.209	0.286	0.197	0.227	0.256	0.262	0.292	0	0	0
PLCB1	0.325	0.365	0.473	0.631	0.424	0.434	0.522	0.374	0.296	0.207	0.187	0.138	0.187	0.197	0.207	0.118	0.168	0.306	0.207	1.786	1.786	1.786
TSHZ2	0.132	0.249	0.278	0.527	0.205	0.278	0.293	0.219	0.088	0.073	0.102	0.073	0.073	0.234	0.146	0.044	0.088	0.205	0.073	0	0	0
OR52A1	6.977	4.651	13.953	25.581	9.302	9.302	18.605	11.628	9.302	6.977	2.326	9.302	11.628	11.628	6.977	4.651	6.977	11.628	6.977	0	0	0
HBE1	2.151	4.301	6.452	13.978	5.376	3.226	5.376	6.452	5.376	2.151	4.301	4.301	2.151	5.376	2.151	0	1.075	0	0	0	0	0
SMYD3	0.087	0.087	0.097	0.174	0.087	0.087	0.106	0.077	0.048	0.019	0.039	0.029	0.019	0.048	0.048	0.048	0.048	0.077	0.077	0.606	0.606	0.606
SNORA77	0	0	0	100	0	100	0	0	0	0	0	0	0	0	0	0	0	0	0	0	0	0
SCRN1	0.965	1.206	1.568	2.533	1.086	1.448	1.689	1.327	0.724	0.241	0.121	0.724	0.724	1.206	0.844	0.724	0.603	0.724	0.603	0	0	0
LOC100507464	0	0	0	0	0	0	0	0	0	0	0	0	0	0	0	0	0	0	0	0	0	0
RBFOX3	0.084	0.084	0.195	0.279	0.098	0.154	0.181	0.14	0.126	0.098	0.098	0.084	0.098	0.14	0.112	0.126	0.098	0.154	0.126	0	0	0
MTHFD1L	0.596	0.855	1.114	1.503	1.037	0.959	1.062	0.933	0.622	0.441	0.466	0.466	0.415	0.648	0.441	0.285	0.389	0.907	0.466	0	0	0
SARDH	2.662	2.878	4.46	5.612	3.669	3.669	3.453	2.806	1.295	1.007	1.079	1.511	1.799	2.734	2.014	1.655	1.655	2.302	1.942	0	0	0
RBCK1	2.73	3.97	4.715	6.7	3.226	4.715	4.963	3.474	1.985	1.737	1.985	1.241	1.737	2.978	1.737	1.737	2.233	4.218	2.481	16.667	16.667	16.667
LOC100507584	0	0	0	0	0	0	0	0	0	0	0	0	0	0	0	0	0	0	0	0	0	0
GAS7	0.506	0.548	0.695	0.822	0.611	0.632	0.653	0.569	0.485	0.337	0.295	0.253	0.253	0.4	0.4	0.295	0.358	0.443	0.379	3.968	3.968	3.968
TRIM6	0	0	0	0	0	0	0	0	0	0	0	0	0	0	0	0	0	0	0	0	0	0
CRBN	0.99	0.99	1.188	1.98	1.188	1.188	1.782	1.188	1.188	0.594	0.594	1.386	1.386	1.98	1.188	0.99	0.99	1.782	0.99	0	0	0
OR51F2	10.976	12.195	9.756	18.293	7.317	12.195	12.195	10.976	9.756	8.537	6.098	3.659	4.878	6.098	4.878	3.659	8.537	4.878	7.317	0	0	0
ZNF330	0.469	0.625	0.86	0.86	0.547	0.625	0.782	0.86	0.469	0.313	0.391	0.391	0.625	0.86	0.313	0.313	0.313	0.235	0.235	0	0	0
CLYBL	0.183	0.183	0.367	0.428	0.183	0.183	0.428	0.305	0.244	0.244	0.183	0.183	0.183	0.244	0.183	0.244	0.244	0.183	0.244	0	0	0
SORCS2	0.342	0.527	0.628	0.961	0.49	0.564	0.61	0.517	0.379	0.286	0.259	0.212	0.194	0.333	0.24	0.194	0.212	0.351	0.305	1.63	1.63	1.63
CDH13	0.102	0.11	0.137	0.235	0.129	0.125	0.168	0.153	0.094	0.074	0.094	0.067	0.07	0.129	0.09	0.051	0.063	0.117	0.078	0.197	0.197	0.197
LINC00856	0	0	0	0	0	0	0	0	0	0	0	0	0	0	0	0	0	0	0	0	0	0
ADAMTS13	5.682	7.792	8.442	15.909	8.442	9.903	8.766	7.305	5.844	5.032	4.221	5.032	4.87	6.331	5.357	4.87	3.896	6.494	5.032	25	25	25
CSMD1	0.146	0.208	0.242	0.354	0.22	0.23	0.255	0.196	0.138	0.124	0.109	0.108	0.116	0.147	0.125	0.109	0.133	0.174	0.14	1.122	1.122	1.208
TRIM59	0	0	0	0	0	0	0	0	0	0	0	0	0	0	0	0	0	0	0	0	0	0
ADAMTS16	0.931	0.931	1.463	1.961	1.263	1.396	1.363	1.363	0.698	0.765	0.565	0.499	0.598	1.097	0.698	0.698	0.831	0.898	0.931	0	0	0
FZD10-AS1	0	0	0	0	0	0	0	0	0	0	0	0	0	0	0	0	0	0	0	0	0	0
FLT4	4.651	5.814	6.047	9.302	5	5.698	5.233	5.93	4.07	3.953	3.721	3.023	3.023	4.419	3.256	3.837	4.186	4.767	4.07	0	0	0
PARK2	0	0	0	0	0	0	0	0	0	0	0	0	0	0	0	0	0	0	0	0	0	0
ATXN7L1	0.203	0.174	0.348	0.551	0.261	0.232	0.406	0.435	0.232	0.116	0.116	0.087	0.145	0.29	0.145	0.029	0.174	0.348	0.174	0	0	0
THSD7B	0.25	0.226	0.359	0.429	0.297	0.312	0.351	0.273	0.211	0.164	0.141	0.172	0.148	0.234	0.156	0.156	0.211	0.312	0.187	0	0	0
LOC105377731	0	0	0	0	0	0	0	0	0	0	0	0	0	0	0	0	0	0	0	0	0	0
MMP26	3.968	7.937	7.937	12.698	5.556	7.143	11.111	7.937	4.762	3.968	3.968	4.762	4.762	5.556	3.175	2.381	2.381	4.762	3.968	0	0	0
BTG2	1.923	1.923	7.692	9.615	1.923	3.846	7.692	1.923	0	1.923	0	3.846	1.923	5.769	1.923	1.923	0	3.846	3.846	0	0	0
OBP2B	0.83	0.83	0.83	0.83	1.245	0.83	1.245	1.245	0.83	0.83	0.83	0.415	0.83	0.83	0.83	0.415	0.415	0.83	0.83	0	0	0
ZNF385B	0.105	0.14	0.175	0.193	0.158	0.175	0.105	0.14	0.088	0.07	0.07	0.053	0.088	0.105	0.14	0.088	0.088	0.158	0.088	0.813	0.813	0.813
CPXM2	0.811	0.946	0.912	1.554	0.878	0.878	1.013	0.844	0.642	0.54	0.608	0.439	0.473	0.912	0.507	0.439	0.574	0.743	0.54	8.333	10.417	8.333
ZNF385D	0.086	0.119	0.097	0.162	0.108	0.129	0.14	0.075	0.065	0.054	0.065	0.032	0.032	0.075	0.054	0.065	0.075	0.108	0.075	0.452	0.452	0.452
OR51V1	9.412	12.941	11.765	14.118	11.765	12.941	12.941	7.059	7.059	5.882	3.529	3.529	2.353	3.529	5.882	2.353	2.353	7.059	2.353	0	50	0
NAV2	0.337	0.337	0.479	0.86	0.497	0.364	0.541	0.444	0.275	0.257	0.24	0.293	0.284	0.39	0.319	0.293	0.328	0.523	0.337	1.946	1.946	1.946
RBM17	1.027	1.232	2.259	2.875	1.848	2.053	3.285	2.464	1.027	1.027	1.643	0.616	1.848	1.848	1.232	1.027	1.437	1.232	1.232	10	10	10
GLIS3	0.144	0.195	0.267	0.442	0.185	0.329	0.308	0.267	0.134	0.103	0.134	0.093	0.113	0.185	0.113	0.082	0.082	0.247	0.093	0	0	0
PRELP	1.049	2.098	3.846	4.196	3.497	3.147	4.196	3.147	1.399	1.748	1.748	1.748	2.448	3.846	2.797	2.098	2.797	3.846	2.797	0	0	0
GBGT1	4	4.4	9.2	12.8	7.6	8	10.4	10	4	4.4	3.2	3.2	5.6	9.2	5.2	4.8	4.8	6.4	4.8	0	0	0
EPB41L2	0.312	0.554	0.727	1.004	0.692	0.588	0.727	0.588	0.277	0.138	0.138	0.242	0.312	0.415	0.242	0.312	0.312	0.796	0.45	0	0	0
RIF1	2.294	4.493	4.589	6.597	3.059	3.633	4.685	2.294	1.816	1.147	1.338	1.721	1.243	3.92	1.721	1.338	1.625	4.398	2.294	25	25	25
RALGDS	3.423	4.401	5.746	7.579	4.523	6.112	6.846	4.401	2.567	2.445	2.567	2.567	2.323	4.279	2.445	2.078	2.078	2.812	2.689	0	0	0
WBSCR17	0	0	0	0	0	0	0	0	0	0	0	0	0	0	0	0	0	0	0	0	0	0
ATP8A1	0.456	0.655	0.741	1.31	0.541	0.712	0.769	0.541	0.285	0.256	0.256	0.313	0.37	0.541	0.399	0.342	0.427	0.712	0.57	0	0	0
OR51E2	3.058	2.141	3.364	5.81	3.67	3.67	5.505	3.67	2.752	2.446	2.141	3.058	3.058	3.67	2.752	2.141	2.141	4.587	2.446	27.273	27.273	27.273
TRIM68	2.791	3.721	4.651	8.837	4.186	3.721	3.256	4.186	3.721	2.326	1.86	1.86	2.326	2.791	2.791	1.395	1.86	3.721	2.791	16.667	16.667	16.667
KIF26B	0.574	0.609	0.679	1.136	0.562	0.562	0.761	0.621	0.363	0.328	0.34	0.316	0.351	0.597	0.351	0.351	0.398	0.609	0.515	0.565	0.565	0.565
LINC00676	0	0	0	0	0	0	0	0	0	0	0	0	0	0	0	0	0	0	0	0	0	0
TRIM34	1.887	2.695	3.235	5.391	3.235	2.695	4.582	2.965	2.156	1.617	1.078	1.348	1.617	2.965	2.156	2.156	2.426	2.156	2.426	13.333	13.333	13.333
RNF150	0.123	0.123	0.226	0.328	0.103	0.144	0.205	0.144	0.123	0.021	0.062	0.041	0.103	0.082	0.062	0.062	0.041	0.144	0.041	0	0	0
IL2RA	1.024	1.593	1.138	2.389	1.024	1.479	1.138	1.593	0.91	1.251	0.796	0.796	0.796	1.024	0.683	1.024	1.138	1.024	1.024	0	0	0
B3GALNT1	2.023	1.445	1.734	2.312	1.734	2.023	2.601	2.023	1.734	0.578	0.867	0.578	1.156	0.867	0.867	1.156	0.867	0.867	0.578	0	0	0
HBBP1	1.667	0	1.667	3.333	1.667	1.667	0	1.667	1.667	0	0	0	0	0	0	0	0	0	0	0	0	0
LOC105370198	0	0	0	0	0	0	0	0	0	0	0	0	0	0	0	0	0	0	0	0	0	0
LOC100134259	0	0	0	0	0	0	0	0	0	0	0	0	0	0	0	0	0	0	0	0	0	0
LINC00260	0	0	0	0	0	0	0	0	0	0	0	0	0	0	0	0	0	0	0	0	0	0
NTM	0.07	0.07	0.095	0.115	0.089	0.083	0.134	0.095	0.045	0.025	0.019	0.045	0.032	0.07	0.045	0.032	0.019	0.095	0.057	0.313	0.313	0.313
WWOX	0.068	0.081	0.088	0.163	0.081	0.091	0.127	0.111	0.062	0.062	0.062	0.062	0.055	0.098	0.068	0.049	0.065	0.094	0.081	0	0	0
MYO16	0.317	0.363	0.512	0.708	0.456	0.503	0.624	0.484	0.326	0.251	0.205	0.279	0.317	0.428	0.317	0.279	0.317	0.419	0.307	1.333	1.333	1.333
LOC388948	0	0	0	0	0	0	0	0	0	0	0	0	0	0	0	0	0	0	0	0	0	0
MIR4282	0	0	0	0	0	0	0	0	0	0	0	0	0	0	0	0	0	0	0	0	0	0
MMD	0.993	1.241	1.241	1.737	1.241	1.241	1.737	1.241	1.241	0.744	0.744	0.496	0.496	0.744	0.496	0.496	0.744	0.744	0.496	14.286	14.286	14.286
KCTD1	0.163	0.244	0.163	0.244	0.122	0.163	0.325	0.163	0.163	0.122	0.163	0.122	0.122	0.284	0.203	0.163	0.244	0.284	0.163	0	0	0
CAMK1D	0.11	0.135	0.184	0.307	0.159	0.159	0.208	0.123	0.086	0.098	0.074	0.074	0.061	0.147	0.086	0.086	0.098	0.184	0.074	0	0	0
TCEB1	0	0	0	0	0	0	0	0	0	0	0	0	0	0	0	0	0	0	0	0	0	0
CNTN5	0.103	0.112	0.13	0.186	0.117	0.135	0.182	0.158	0.098	0.07	0.079	0.056	0.075	0.098	0.056	0.084	0.093	0.112	0.103	0.728	0.728	0.728
OR56A1	1.515	3.03	9.091	21.212	3.03	6.061	7.576	16.667	7.576	12.121	6.061	4.545	4.545	6.061	4.545	4.545	6.061	15.152	4.545	50	50	50
ERICH1-AS1	0	0	0	0	0	0	0	0	0	0	0	0	0	0	0	0	0	0	0	0	0	0
GLYR1	1.124	1.124	1.545	2.669	1.264	1.404	2.107	2.107	0.702	0.702	0.983	0.983	0.983	1.685	1.124	0.983	0.983	1.685	0.983	0	0	0
OR51L1	12.308	16.923	15.385	26.154	20	20	16.923	16.923	13.846	7.692	9.231	10.769	9.231	15.385	10.769	9.231	10.769	13.846	10.769	75	75	75
CNTNAP2	0.053	0.085	0.12	0.166	0.095	0.102	0.127	0.088	0.063	0.046	0.039	0.032	0.028	0.06	0.049	0.035	0.039	0.071	0.046	0	0	0
ARL14	5.495	5.495	6.593	14.286	6.593	6.593	5.495	6.593	4.396	5.495	4.396	2.198	0	2.198	1.099	0	2.198	3.297	3.297	0	0	0
LOC105377246	0	0	0	0	0	0	0	0	0	0	0	0	0	0	0	0	0	0	0	0	0	0
PRKCDBP	0	0	0	0	0	0	0	0	0	0	0	0	0	0	0	0	0	0	0	0	0	0
MEGF6	2.324	3.506	4.077	5.87	2.854	3.669	4.117	3.302	1.875	1.427	1.427	1.671	1.794	2.242	1.998	1.508	2.201	2.894	2.161	0	0	0
TENM3	0.316	0.327	0.566	0.751	0.49	0.49	0.631	0.414	0.25	0.25	0.25	0.283	0.283	0.49	0.294	0.272	0.305	0.37	0.327	0	0	0
FRMD4A	0.244	0.322	0.296	0.548	0.278	0.261	0.339	0.235	0.165	0.139	0.113	0.104	0.131	0.165	0.104	0.122	0.148	0.174	0.148	1.136	1.136	1.136
KAZN	0.085	0.09	0.144	0.218	0.117	0.128	0.138	0.122	0.085	0.069	0.074	0.069	0.069	0.112	0.069	0.09	0.09	0.128	0.085	0.585	0.585	0.585
RIMBP2	0.341	0.512	0.645	0.948	0.569	0.493	0.721	0.569	0.322	0.303	0.228	0.209	0.303	0.455	0.36	0.228	0.284	0.626	0.36	0	0	0
WASF3	0.508	0.406	0.558	1.168	0.457	0.508	0.761	0.711	0.558	0.152	0.203	0.305	0.457	0.558	0.508	0.355	0.457	0.914	0.305	4.167	4.167	4.167
VSTM1	3.941	3.448	4.68	6.404	3.695	4.68	3.695	4.68	3.695	2.217	2.956	3.202	3.448	3.448	3.448	2.709	3.202	3.941	2.956	22.222	22.222	22.222
CHIT1	6.289	7.547	8.491	12.579	6.289	8.176	8.805	7.862	5.031	1.887	1.887	2.83	3.145	3.774	3.459	3.459	3.145	6.604	4.717	0	0	0
SSUH2	0.977	1.318	1.563	2.246	1.367	1.367	1.514	1.514	0.83	0.635	0.635	0.537	0.635	1.074	0.537	0.488	0.781	0.928	0.928	0	0	0
ICA1	0.67	0.473	0.67	1.063	0.551	0.551	0.709	0.709	0.394	0.433	0.354	0.354	0.276	0.512	0.394	0.354	0.473	0.591	0.354	0	0	0
LRP1B	0.293	0.335	0.409	0.627	0.363	0.377	0.465	0.384	0.257	0.25	0.211	0.236	0.254	0.317	0.257	0.215	0.261	0.398	0.257	1.144	1.144	1.144
SLIT3	0.4	0.487	0.703	0.962	0.53	0.551	0.714	0.605	0.422	0.314	0.335	0.314	0.281	0.497	0.346	0.324	0.292	0.616	0.357	0.515	0.515	0.515
DGKB	0.164	0.202	0.224	0.336	0.224	0.217	0.277	0.202	0.097	0.067	0.082	0.097	0.105	0.12	0.12	0.09	0.075	0.15	0.097	0.913	0.913	0.913
OST4	0	5.882	5.882	5.882	5.882	5.882	5.882	5.882	5.882	0	0	0	0	0	0	0	0	5.882	0	0	0	0
CNOT6	0.514	0.257	0.685	1.199	0.342	0.514	1.37	0.771	0.257	0.171	0.171	0.514	0.514	0.771	0.428	0.514	0.599	1.027	0.599	0	0	0
MIR5188	3.226	3.226	6.452	6.452	3.226	6.452	3.226	6.452	6.452	6.452	6.452	6.452	6.452	6.452	6.452	6.452	6.452	6.452	6.452	0	0	0
SNORD36A	0	0	0	0	25	25	25	0	0	0	0	25	0	0	0	0	0	25	0	0	0	0
SNORD36C	0	0	0	0	0	0	11.111	0	0	0	0	0	0	11.111	0	0	0	0	0	0	0	0
SNORD36B	0	50	100	100	50	50	0	0	0	0	0	0	0	0	0	0	0	0	0	0	0	0
PGD	3.077	4	4.308	6.462	4	3.692	4.923	3.385	2.462	2.154	2.154	3.385	3.385	3.692	3.385	2.462	3.077	4.615	2.769	25	25	25
TMPRSS6	3.903	6.326	6.999	9.69	4.576	6.191	6.864	4.845	3.365	3.096	2.288	2.557	2.692	2.961	2.692	2.961	3.499	5.787	3.769	25	25	25
ABO	5.476	6.34	7.205	9.222	8.069	8.069	8.646	8.069	6.34	6.34	6.34	6.916	7.493	8.357	7.205	6.916	6.916	7.493	7.205	0	0	0
GPC5	0.027	0.064	0.101	0.128	0.059	0.048	0.08	0.069	0.037	0.037	0.043	0.021	0.032	0.032	0.032	0.043	0.043	0.059	0.043	0.775	0.775	0.775
UBQLNL	11.957	13.043	17.391	21.739	15.217	13.043	18.478	14.13	14.13	11.957	9.783	9.783	9.783	15.217	10.87	10.87	11.957	20.652	7.609	80	80	80
HIST1H3H	7.407	7.407	7.407	11.111	3.704	3.704	14.815	3.704	3.704	3.704	3.704	7.407	3.704	7.407	3.704	7.407	7.407	7.407	7.407	0	0	0
NPAS3	0.115	0.115	0.169	0.223	0.115	0.131	0.239	0.139	0.077	0.085	0.062	0.069	0.077	0.077	0.085	0.085	0.069	0.092	0.062	0.272	0.272	0.272
SNORD24	0	0	0	0	0	0	0	0	0	0	0	0	0	0	0	0	0	0	0	0	0	0
BACE2	0.369	0.554	0.369	0.923	0.369	0.492	0.554	0.369	0.185	0.246	0.308	0.246	0.246	0.738	0.369	0.123	0.431	0.554	0.246	0	0	0
PTPRT	0.117	0.195	0.215	0.319	0.241	0.261	0.261	0.215	0.137	0.104	0.137	0.143	0.156	0.195	0.137	0.117	0.098	0.104	0.143	0.328	0	0.328
PTPRS	2.512	3.024	3.639	5.997	3.178	3.383	4.562	3.588	2.204	1.999	1.691	2.153	1.794	3.178	2.409	1.794	2.153	3.229	2.307	8.333	8.333	8.333
SLC35F3	0.137	0.103	0.171	0.309	0.154	0.137	0.206	0.137	0.086	0.086	0.069	0.069	0.086	0.069	0.034	0.051	0.051	0.171	0.051	0	0	0
SCGB3A1	0	2.439	2.439	4.878	0	0	2.439	0	0	0	0	0	0	0	0	0	0	2.439	0	0	0	0
PTPRD	0.098	0.098	0.111	0.195	0.095	0.118	0.157	0.109	0.067	0.058	0.053	0.069	0.06	0.089	0.078	0.064	0.073	0.111	0.082	0.618	0.618	0.618
MED22	1.6	3.2	4	4.8	3.2	3.2	5.6	6.4	4	2.4	2.4	2.4	1.6	3.2	2.4	3.2	2.4	3.2	4	0	0	0
DIP2C	0.673	0.913	0.988	1.556	0.688	0.838	1.032	0.913	0.494	0.419	0.464	0.434	0.494	0.973	0.554	0.569	0.613	1.152	0.703	8.108	8.108	8.108
PITPNC1	0	0.024	0.049	0.122	0.049	0.073	0.073	0.171	0.024	0.024	0.024	0.049	0.073	0.146	0.122	0.049	0.049	0.024	0.122	0	0	0
